# Supplementary material for: DDX RNA helicases: key players in cellular homeostasis and innate antiviral immunity
Source: J Virol. 2024 Aug 30;98(10):e00040-24. doi: 10.1128/jvi.00040-24 (PMC11494928; doi:10.1128/jvi.00040-24)
Supplement: Table S1 — DDX UniProt protein IDs used for generating the phylogeny tree. [file jvi.00040-24-s0001.xlsx]

## Sheet: Sheet1
Table S1. DDX UniProt protein IDs used for generating the phylogeny tree.
Protein Name	Uniprot Entry
DDX1	Q92499
DDX10	Q13206
DDX11	Q96FC9
DDX17	Q92841
DDX18	Q9NVP1
DDX19A	Q9NUU7
DDX19B	Q9UMR2
DDX20	Q9UHI6
DDX21	Q9NR30
DDX23	Q9BUQ8
DDX24	Q9GZR7
DDX25	Q9UHL0
DDX27	Q96GQ7
DDX28	Q9NUL7
DDX31	Q9H8H2
DDX39A	O00148
DDX39B	Q13838
DDX3X	O00571
DDX3Y	O15523
DDX4	Q9NQI0
DDX41	Q9UJV9
DDX42	Q86XP3
DDX43	Q9NXZ2
DDX46	Q7L014
DDX47	Q9H0S4
DDX49	Q9Y6V7
DDX5	P17844
DDX50	Q9BQ39
DDX51	Q8N8A6
DDX52	Q9Y2R4
DDX53	Q86TM3
DDX54	Q8TDD1
DDX55	Q8NHQ9
DDX56	Q9NY93
DDX58	O95786
DDX59	Q5T1V6
DDX6	P26196
DDX60	Q8IY21
DDX60L	Q5H9U9
DDX2A/EIF4A1	P60842
DDX2B/EIF4A2	Q14240
DDX48/EIF4A3	P38919
